# Supplementary material for: Hepatoma‐Derived Growth Factor Coordinates STAT3 Pathway and Exosome‐Mediated Intrahepatic Crosstalk to Control Hepatic Steatosis and MASLD
Source: Adv Sci (Weinh). 2026 May 1;13(42):e23964. doi: 10.1002/advs.202523964 (PMC13335579; doi:10.1002/advs.202523964)
Supplement: Supplementary file 2 — Supporting File 2: advs75467‐sup‐0002‐FigureS1‐S7.zip. [file ADVS-13-e23964-s003.zip]

Archive with 7 entries (7 files):
- Supplemental Figure-1.tif
- Supplemental Figure-2.tif
- Supplemental Figure-3.tif
- Supplemental Figure-4.tif
- Supplemental Figure-5.tif
- Supplemental Figure-6.tif
- Supplemental Figure-7.tif
